# Supplementary material for: A mathematical model for the role of dopamine-D2 self-regulation in the production of ultradian rhythms
Source: PLoS Comput Biol. 2024 May 3;20(5):e1012082. doi: 10.1371/journal.pcbi.1012082 (PMC11095719; doi:10.1371/journal.pcbi.1012082)
Supplement: S1 Files — The model implemented in Matlab file DUSR.m and XPPAUT file DUSR.ode. (ZIP) [file pcbi.1012082.s001.zip]

Archive with 3 entries (2 files):
- S1 Code/
- S1 Code/DUSR.m
- S1 Code/DUSR.ode
