# Supplementary material for: A mathematical model for the role of dopamine-D2 self-regulation in the production of ultradian rhythms
Source: PLoS Comput Biol. 2024 May 3;20(5):e1012082. doi: 10.1371/journal.pcbi.1012082 (PMC11095719; doi:10.1371/journal.pcbi.1012082)
Supplement: S1 Files — The model implemented in Matlab file DUSR.m and XPPAUT file DUSR.ode. (ZIP) [file pcbi.1012082.s001.zip › S1 Code/DUSR.ode]

################################################
# MODEL OF DOPAMINE ULTRADIAN SYNAPTIC REGULATION
# DATE 2023-09-03 BY AN QI ZHANG
################################################

################################################
#DECLARATION OF MODEL ODES
################################################
dD2/dt=(k*(D2tot-D2)*DA(DAT,Vo)-a*D2)
dDAT/dt=((1+(deltaT-1)/(1+exp(-kT*(D2-D0)))-DAT)/tauT)
dVo/dt=(-c*Vo+b*F-kV*D2)

################################################
# DECLARATION OF AUXILIARY OUTPUT
################################################
F= Fmax/(1+exp((theta-Vo)/delta))
DA(DAT,Vo)=(alpha*F-beta*Km-kVmax*DAT)/(2*beta)+sqrt((alpha*F-beta*Km-kVmax*DAT)^2+4*beta*alpha*F*Km)/(2*beta)
aux F=F
aux DA=DA(DAT,Vo)

################################################
# DECLARATION OF THE 17 MODEL PARAMETERS
################################################
par Km=0.2,in0k=0.1046,in0c=0.362,alpha=0.09,in0Fmax=1.5,in0kV=0.273
par in0kVmax=0.263
par in0b=0.12,D2tot=0.1,beta=144,in0delta=0.18,in0kT=0.875,D0=0.04
par a=1.7
par deltaT=1.8
par in0theta=0.25
par tauT=0.15

# The following parameters are rescaled

b=in0b/10
k=in0k*100
c=in0c*10
kT=in0kT*100
delta=in0delta*100
theta=in0theta*100
Fmax=in0Fmax*3600*10
kVmax=in0kVmax*3600*10
kV=in0kV*3600*10


################################################
# INITIAL CONDITIONS
################################################
init D2=0.035,DAT=1.329,Vo=43.45

################################################
# INTEGRATOR SETTINGS
################################################
@ total=240,dt=.02
@ bound=100000
@ maxstor=20000

done
